# Supplementary material for: Graphene-TLL-Cu2ONPs Hybrid as Highly Efficient Catalyst for Degradation of Organic Compounds
Source: Nanomaterials (Basel). 2023 Jan 21;13(3):449. doi: 10.3390/nano13030449 (PMC9921335; doi:10.3390/nano13030449)
Supplement: Supplementary file 1 [file nanomaterials-13-00449-s001.zip]

Archive with 1 entries (1 files):
- nanomaterials-2158531-supplementary.pdf
